# Supplementary material for: Burden of Cancer Due to Cigarette Smoking and Alcohol Consumption in Korea
Source: Int J Environ Res Public Health. 2022 Mar 15;19(6):3493. doi: 10.3390/ijerph19063493 (PMC8950006; doi:10.3390/ijerph19063493)
Supplement: Supplementary file 1 [file ijerph-19-03493-s001.zip]

Archive with 1 entries (1 files):
- ijerph-1609547-supplementary.pdf
